# Supplementary material for: The MicroRNA Prediction Models as Ancillary Diagnosis Biomarkers for Urothelial Carcinoma in Patients With Chronic Kidney Disease
Source: Front Med (Lausanne). 2021 Oct 1;8:726214. doi: 10.3389/fmed.2021.726214 (PMC8517232; doi:10.3389/fmed.2021.726214)
Supplement: Supplementary file 1 [file Table_1.XLSX]

## Sheet: 工作表1
Expriment group	UC/CKD	Stage	Tag	Gender	age	Grade
Screening	CKD	1	1	M	40	-
Screening	CKD	2	2	M	65	-
Screening	CKD	3	3	M	72	-
Screening	CKD	3	4	M	81	-
Screening	CKD	3	5	M	63	-
Screening	CKD	4	6	F	75	-
Screening	CKD	5	7	M	65	-
Screening	CKD	5	8	M	81	-
Screening	CKD	4	9	M	63	-
Screening	CKD	5	10	M	67	-
Screening	CKD	5	11	F	63	-
Screening	UC	1	12	M	44	-
Screening	UC	2	13	M	57	-
Screening	UC	3	14	M	71	-
Screening	UC	3	15	M	76	-
Screening	UC	3	16	M	60	-
Screening	UC	4	17	F	79	-
Screening	UC	5	18	M	62	-
Screening	UC	5	19	M	62	-
Screening	UC	4	20	F	65	-
Screening	UC	5	21	M	66	-
Screening	UC	5	22	M	67	-
Testing	CKD	4	BTCGH1006	F	73	-
Testing	CKD	1	BTCGH1019	M	55	-
Testing	CKD	1	BTCGH1056	M	73	-
Testing	CKD	1	BTCGH1070	F	35	-
Testing	CKD	2	BTCGH1099	F	58	-
Testing	CKD	1	BTCGH1116	F	47	-
Testing	CKD	2	BTCGH1128	M	76	-
Testing	CKD	4	BTCGH1169	M	50	-
Testing	CKD	4	BTCGH1178	F	65	-
Testing	CKD	4	BTCGH1186	F	64	-
Testing	CKD	2	BTCGH1199	M	50	-
Testing	CKD	4	BTCGH1210	M	57	-
Testing	CKD	5	CCH1019	M	61	-
Testing	CKD	5	CCH1029	M	64	-
Testing	CKD	5	CCH1055	F	37	-
Testing	CKD	5	CCH1056	F	34	-
Testing	CKD	5	CKUH1043	M	67	-
Testing	CKD	2	CKUH1047	M	62	-
Testing	CKD	1	CKUH1065	M	52	-
Testing	CKD	1	CKUH1102	M	63	-
Testing	CKD	5	CKUH1130	M	69	-
Testing	CKD	1	CKUH1137	F	75	-
Testing	CKD	2	CKUH1145	M	67	-
Testing	CKD	2	CMUH119	F	56	-
Testing	CKD	3	CMUH188	M	60	-
Testing	CKD	3	CMUH226	M	74	-
Testing	CKD	4	CMUH249	F	73	-
Testing	CKD	5	CMUH254	F	74	-
Testing	CKD	3	CMUH286	F	72	-
Testing	CKD	3	CMUH30	M	50	-
Testing	CKD	1	CMUH303	M	54	-
Testing	CKD	5	CMUH389	F	53	-
Testing	CKD	4	CMUH4	M	71	-
Testing	CKD	3	CMUH55	F	47	-
Testing	CKD	3	CMUH62	M	69	-
Testing	CKD	5	KMUH1110	M	69	-
Testing	CKD	4	KMUH1206	F	75	high
Testing	CKD	2	TMUH1010	M	53	-
Testing	CKD	4	TMUH1030	F	69	-
Testing	CKD	3	TMUH1032	M	61	-
Testing	CKD	2	TMUH1051	M	75	-
Testing	CKD	2	VGHTC1045	M	59	-
Testing	CKD	1	VGHTC1050	M	58	-
Testing	CKD	2	VGHTC1085	M	46	-
Testing	CKD	3	VGHTC1096	M	51	-
Testing	CKD	3	VGHTC1106	M	65	-
Testing	CKD	1	VGHTC1214	F	58	-
Testing	CKD	3	VGHTC1241	F	60	-
Testing	CKD	4	VGHTC1306	F	66	-
Testing	CKD	3	VGHTC1315	M	84	-
Testing	Normal	-	N18	M	74	-
Testing	Normal	-	N19	M	50	-
Testing	Normal	-	N20	F	55	-
Testing	Normal	-	N21	F	82	-
Testing	Normal	-	N22	M	64	-
Testing	Normal	-	N23	F	62	-
Testing	Normal	-	N24	M	60	-
Testing	Normal	-	N25	M	71	-
Testing	Normal	-	N26	M	55	-
Testing	Normal	-	N27	M	43	-
Testing	Normal	-	N28	M	49	-
Testing	Normal	-	N29	F	54	-
Testing	Normal	-	N30	M	63	-
Testing	Normal	-	N31	M	77	-
Testing	Normal	-	N32	F	76	-
Testing	Normal	-	N33	M	50	-
Testing	Normal	-	N34	M	59	-
Testing	Normal	-	N35	M	65	-
Testing	Normal	-	N36	M	70	-
Testing	Normal	-	N37	F	53	-
Testing	Normal	-	N38	M	43	-
Testing	Normal	-	N39	M	77	-
Testing	Normal	-	N40	M	50	-
Testing	Normal	-	N41	F	77	-
Testing	Normal	-	N43	F	68	-
Testing	Normal	-	N44	F	66	-
Testing	Normal	-	N45	M	51	-
Testing	Normal	-	N46	F	51	-
Testing	Normal	-	N47	F	64	-
Testing	Normal	-	N48	M	63	-
Testing	Normal	-	N49	M	58	-
Testing	Normal	-	N50	F	22	-
Testing	Normal	-	N51	M	79	-
Testing	Normal	-	N52	M	63	-
Testing	Normal	-	N53	M	68	-
Testing	Normal	-	N54	M	75	-
Testing	Normal	-	N55	F	79	-
Testing	Normal	-	N56	M	73	-
Testing	Normal	-	N57	F	60	-
Testing	Normal	-	N58	M	83	-
Testing	Normal	-	N59	F	87	-
Testing	Normal	-	N60	F	85	-
Testing	Normal	-	N61	M	48	-
Testing	Normal	-	N62	M	47	-
Testing	Normal	-	N63	F	23	-
Testing	Normal	-	N64	M	50	-
Testing	Normal	-	N65	M	52	-
Testing	Normal	-	N66	M	66	-
Testing	Normal	-	N67	M	83	-
Testing	Normal	-	N68	F	51	-
Testing	UC	5	CCH1041	F	72	-
Testing	UC	4	CCH1059	M	77	low
Testing	UC	5	CCH1061	M	79	high
Testing	UC	4	CCH1070	F	76	high
Testing	UC	3	CCH1071	M	68	high
Testing	UC	5	CCH408	M	54	high
Testing	UC	2	CKUH1069	M	60	high
Testing	UC	3	CKUH1134	F	65	high
Testing	UC	2	CKUH1139	F	72	high
Testing	UC	5	CMUH1226	M	61	-
Testing	UC	2	CMUH137	M	49	-
Testing	UC	3	CMUH232	M	77	-
Testing	UC	4	CMUH338	F	77	low
Testing	UC	5	CMUH339	F	70	low
Testing	UC	3	CMUH357	M	56	low
Testing	UC	4	CMUH379	M	74	low
Testing	UC	2	CMUH394	M	78	high
Testing	UC	1	CMUH404	M	57	high
Testing	UC	2	CMUH405	M	65	low
Testing	UC	5	CMUH413	M	67	high
Testing	UC	3	CMUH414	M	81	high
Testing	UC	1	CMUH423	F	44	-
Testing	UC	3	CMUH425	F	64	low
Testing	UC	5	CMUH429	F	60	high
Testing	UC	3	CMUH436	M	73	low
Testing	UC	3	CMUH438	M	76	high
Testing	UC	3	CMUH439	M	63	high
Testing	UC	2	CMUH442	F	75	high
Testing	UC	4	CMUH446	M	78	high
Testing	UC	2	KMUH1128	M	73	high
Testing	UC	1	KMUH1134	M	52	high
Testing	UC	1	KMUH1137	M	78	high
Testing	UC	1	KMUH1152	M	62	high
Testing	UC	1	KMUH1157	F	67	high
Testing	UC	3	LSH1001	F	65	high
Testing	UC	3	LSH1015	M	90	high
Testing	UC	3	LSH1018	M	78	low
Testing	UC	3	LSH1019	M	66	low
Testing	UC	4	LSH1024	F	77	high
Testing	UC	4	LSH1025	F	67	high
Testing	UC	2	LSH1034	M	37	-
Testing	UC	2	LSH1035	M	81	-
Testing	UC	5	VGHTC1206	M	67	-
Testing	UC	2	VGHTC1222	F	56	-
Testing	UC	3	VGHTC1244	F	68	-
Testing	UC	3	VGHTC1261	M	82	-
Testing	UC	3	VGHTC1262	F	76	-
Testing	UC	1	VGHTC1284	M	50	-
Testing	UC	3	VGHTC1311	F	56	-
Testing	UC	3	VGHTC1351	M	56	-
Training	CKD	1	BTCGH1013	F	64	-
Training	CKD	5	CCH1014	M	78	-
Training	CKD	5	CCH1025	M	62	-
Training	CKD	5	CCH1030	F	77	-
Training	CKD	5	CCH1064	M	65	-
Training	CKD	5	CCH1067	F	53	-
Training	CKD	1	CKUH1136	M	78	-
Training	CKD	2	CMUH117	M	50	-
Training	CKD	4	CMUH122	F	70	-
Training	CKD	3	CMUH16	M	75	-
Training	CKD	2	CMUH171	M	45	-
Training	CKD	2	CMUH177	F	74	-
Training	CKD	4	CMUH182	M	74	-
Training	CKD	5	CMUH183	M	68	-
Training	CKD	2	CMUH193	F	62	-
Training	CKD	4	CMUH196	M	70	-
Training	CKD	4	CMUH197	M	53	-
Training	CKD	1	CMUH208	M	48	-
Training	CKD	3	CMUH224	M	54	-
Training	CKD	3	CMUH235	M	70	-
Training	CKD	3	CMUH42	M	56	-
Training	CKD	3	CMUH45	M	78	-
Training	CKD	2	CMUH95	M	46	-
Training	CKD	4	KMUH1008	F	57	-
Training	CKD	1	KMUH1042	M	64	-
Training	CKD	4	KMUH1073	M	76	-
Training	CKD	1	KMUH1074	M	65	-
Training	CKD	3	KMUH1077	F	66	-
Training	CKD	2	KMUH1154	F	73	-
Training	CKD	3	LSH1002	F	80	-
Training	CKD	2	LSH1005	F	54	-
Training	CKD	3	LSH1014	F	71	-
Training	CKD	3	TMUH1016	M	89	-
Training	CKD	2	TMUH1017	M	77	-
Training	CKD	3	TMUH1019	M	75	-
Training	CKD	1	TMUH1027	M	52	-
Training	CKD	4	TMUH1058	F	73	-
Training	CKD	2	VGHTC1010	F	58	-
Training	CKD	1	VGHTC1012	M	58	-
Training	CKD	4	VGHTC1067	M	59	-
Training	CKD	2	VGHTC1076	M	59	-
Training	CKD	1	VGHTC1088	M	51	-
Training	CKD	3	VGHTC1093	M	75	-
Training	CKD	3	VGHTC1103	M	66	-
Training	CKD	3	VGHTC1113	M	63	-
Training	CKD	3	VGHTC1140	M	70	-
Training	CKD	3	VGHTC1145	F	56	-
Training	CKD	1	VGHTC1169	M	56	-
Training	CKD	4	VGHTC1171	M	84	-
Training	CKD	4	VGHTC1308	M	71	-
Training	UC	4	CKUH1018	F	57	high
Training	UC	3	CKUH1033	M	78	high
Training	UC	3	CKUH1039	M	72	high
Training	UC	3	CKUH1045	M	61	high
Training	UC	4	CKUH1055	M	79	high
Training	UC	3	CMUH134	M	55	high
Training	UC	3	CMUH139	M	61	high
Training	UC	3	CMUH145	M	74	high
Training	UC	1	CMUH166	M	56	high
Training	UC	3	CMUH198	M	79	high
Training	UC	1	CMUH243	M	71	low
Training	UC	3	CMUH264	M	44	low
Training	UC	4	CMUH266	M	79	high
Training	UC	1	CMUH273	F	65	low
Training	UC	4	CMUH318	F	75	high
Training	UC	1	CMUH347	M	49	high
Training	UC	4	CMUH348	M	76	low
Training	UC	1	CMUH350	M	69	high
Training	UC	3	CMUH352	M	78	low
Training	UC	2	CMUH355	M	44	low
Training	UC	4	CMUH377	F	57	low
Training	UC	4	CMUH378	M	65	high
Training	UC	2	CMUH412	M	62	-
Training	UC	2	CMUH415	M	56	high
Training	UC	3	CMUH418	M	48	high
Training	UC	5	CMUH431	M	60	low
Training	UC	5	CMUH432	F	76	low
Training	UC	1	CMUH441	F	59	high
Training	UC	3	CMUH59	M	75	low
Training	UC	4	CMUH74	M	52	high
Training	UC	2	CMUH75	M	56	high
Training	UC	2	CMUH76	M	38	high
Training	UC	2	CMUH77	F	62	high
Training	UC	3	CMUH85	M	78	high
Training	UC	2	KMUH1001	F	61	high
Training	UC	2	KMUH1044	M	74	low
Training	UC	2	KMUH1047	M	67	high
Training	UC	1	KMUH1053	M	62	-
Training	UC	1	KMUH1056	F	63	high
Training	UC	4	KMUH1059	M	65	high
Training	UC	1	KMUH1062	M	62	low
Training	UC	1	LSH1008	M	52	high
Training	UC	2	LSH1016	F	78	high
Training	UC	1	LSH1023	M	86	high
Training	UC	3	LSH1026	F	85	high
Training	UC	3	LSH1027	F	82	high
Training	UC	4	VGHTC1105	M	80	-
Training	UC	5	VGHTC1206	M	67	-
Training	UC	4	VGHTC1242	M	67	-
Training	UC	2	VGHTC1340	F	72	-
