# Supplementary material for: The MicroRNA Prediction Models as Ancillary Diagnosis Biomarkers for Urothelial Carcinoma in Patients With Chronic Kidney Disease
Source: Front Med (Lausanne). 2021 Oct 1;8:726214. doi: 10.3389/fmed.2021.726214 (PMC8517232; doi:10.3389/fmed.2021.726214)
Supplement: Supplementary file 2 [file Table_2.XLSX]

## Sheet: Urine
		hsa-miR-1274A	hsa-miR-19a-5p	hsa-miR-30a-5p	hsa-miR-708-5p
18	N	385.325	0	123.991	0.620382
19	N	3491.61	0.225289	443.444	6.02262
20	N	196.508	0.0228122	5.08584	0.0366632
21	N	18.3057	0.00473425	0.429641	0.00117598
22	N	1351.32	0	81.4466	0
23	N	182.911	0	76.2207	0.191989
24	N	0.0315162	0	0.000553332	0
25	N	2345.2	0	276.656	0
26	N	443.039	0	42.2152	0
27	N	310.677	0	15.2317	0.00027499
28	N	309.32	0	121.872	0.152547
29	N	15.4562	0	1.42099	0
30	N	26.2107	0	0	0
31	N	62.0208	0	9.81591	0
32	N	126.571	0	53.1629	1.16299
33	N	271.383	0	52.1142	0
34	N	26.1114	0	34.1183	0
35	N	1288.46	0.564225	171.635	0.0176174
36	N	169.13	0	19.5731	0.143469
37	N	121.906	0	43.9455	0
38	N	43.5267	0.0920065	6.37996	0
39	N	247.593	0.00388238	27.6253	0
40	N	56.7689	0	21.9825	0
41	N	33.9777	0	13.3224	0.472328
42	N	338.19	0	31.5128	0
43	N	17.9855	0.00135206	2.14092	0
44	N	18.5238	0.147805	11.2435	0.00723211
46	N	1.43755	0	2.7344	0
47	N	1.13145	0.304097	9.44131	6.58707e-05
48	N	37.4993	0	7.65076	0
49	N	384.711	0	39.8196	0
50	N	169.336	0	56.551	0
51	N	396.186	0.0572345	147.857	0.0600597
52	N	78.055	0	9.02431	0
53	N	334.907	0	43.4056	0
54	N	130.122	0	14.5429	0
55	N	184.313	0	10.5313	0
56	N	231.613	0.366755	19.447	0
57	N	272.984	0.231422	11.8777	0.00638075
58	N	120.246	0	5.04859	0
59	N	198.117	0	46.9904	0
60	N	122.609	0	9.41031	0.00914981
61	N	305.222	0.000525561	62.8381	0.0677011
62	N	263.117	0	30.6812	0
63	N	235.113	0	100.123	0.0150851
64	N	53.3942	0	12.8745	1.87253
65	N	158.104	0	73.0665	0.0402074
66	N	125.645	0	10.6642	0.249272
67	N	133.15	0.186244	16.0273	0
68	N	639.151	1.79054	65.4864	0.00108562
VG1308	0	529.268	0	16.3574	0
TM1207	0	10.4824	0	1.29395	0
VG1171	0	7.91773	0.0120099	0.630489	0.00157701
VG1169	0	10.3528	0	0.973721	0
KM1154	0	34.9046	0	5.96984	0
VG1145	0	0.401112	0	0.0636403	0
VG1140	0	91476.7	6.27595e+07	5509.1	0
CK1136	0	359.464	0	12.328	0
VG1113	0	269.2	0.0944205	13.6575	0.219622
VG1103	0	389.892	0	5.51779	0
VG1093	0	28.4501	0	5.49826	1.28759
VG1088	0	546.097	0	27.2296	0
KM1077	0	6.44797	0	1.44459	0
VG1076	0	395.076	0	17.2116	0.0309881
KM1074	0	33.8606	0	4.43624	0
KM1073	0	47.798	0	1.06515	0
CCH1067	0	35.3003	0	2.14534	0
VG1067	0	67.3472	0.081759	8.11061	2.53717e-05
CCH1064	0	162.259	0	11.0478	0
TM1058	0	36.8239	0	3.9019	0
KM1042	0	39.9719	0	4.51061	0
CCH1030	0	1.68805	0	0.255853	0
CCH1025	0	138.078	0	19.0395	0
TM1019	0	168.319	0	8.50065	0
TM1017	0	7.12635	0	5.37517	0
TM1016	0	143.272	0	3.84124	0
CCH1014	0	349.307	0	5.3926	0
LS1014	0	35.3335	0	1.86704	0
BT1013	0	16.9751	0	3.11941	0
VG1012	0	54.5809	0	10.4229	0
VG1010	0	15.3124	0	1.89064	0
KM1008	0	70.6177	0	1.54906	0.0493168
LSH1005	0	144.673	0	13.0261	0
LS1002	0	48.6941	0	2.32218	0
CM235	0	695.493	0	77.1238	0.334143
CM224	0	43.9396	0	1.49101	0
CM208	0	221.593	0.0170871	26.4909	0
CM197	0	178.91	0	32.7662	0
CM196	0	463.098	0	3.60381	0
CM193	0	383.536	0	41.0729	0
CM183	0	36.4606	0	1.09818	0
CM182	0	132.694	0	2.92407	0.444448
CM177	0	26.3959	0	1.4683	0
CM171	0	36.8543	0	47.3297	0
CM122	0	309.727	0	54.3124	0
CM117	0	127.913	0.0647157	21.3093	0
CM95	0	99.5193	0	4.32648	0
CM45	0	126.201	0	15.3906	0
CM42	0	41.5676	0	8.32823	0.0981234
CM16	0	21.6323	0	4.52669	0
CK1130	0	672.648	0	23.7895	0
CM137	0	724.953	0	6.68932	0
BT1006	0	679.318	0.124327	13.209	0
BT1169	0	1055.37	0	14.9517	0
BT1019	0	828.61	0	24.9689	0.862202
TM1010	0	429.406	0	28.8757	0
VG1315	0	813.159	0	41.3677	0
VG1085	0	1590.87	0	59.9951	0
CCH1056	0	2389.74	0	488.603	0
TM1032	0	64923	0	1867.78	0
KM1110	0	46.4564	0.00047828	0.153688	0.00209594
BT1178	0	7.28008	0.000727619	0.174686	0.000980065
CM286	0	0.820576	0	0.642265	0
CCH1029	0	21.3863	0	0.650832	0
CM249	0	8.38843	0.0748168	0.845914	0.000403129
VG1050	0	37.0852	0	1.42762	0.0069157
VG1214	0	37.8785	0.0077934	1.80216	0
CM389	0	24.8114	0	1.81386	0
CM232	0	53.866	0.146893	1.90026	4.13741e-05
CCH1019	0	111.459	0.000158484	1.94821	0.258481
CM226	0	15.3342	0.0297863	2.16448	0
BT1199	0	52.6416	0	3.34714	0
BT1056	0	74.4614	0	3.58582	0.054503
TM1051	0	90.2626	0.00088334	4.21715	0
VG1045	0	174.99	0	4.31494	0
BT1116	0	84.9614	0	5.73778	0
VG1306	0	63.5152	0.100124	6.72156	0
CM30	0	52.9494	0	7.05035	0
BT1099	0	75.528	0	7.56586	0
CM62	0	294.517	0	8.41969	0
CK1043	0	351.829	0	8.44068	0
BT1070	0	280.794	0	9.85233	0
VG1106	0	385.441	0	9.96338	0
CM423	0	80.7923	0	10.2499	0
BT1210	0	295.602	0	11.8828	0
CK1047	0	122.809	0	16.3516	0
BT1186	0	199.308	0	17.0428	0
CK1145	0	221.323	0	19.909	0
CK1102	0	138.882	0	27.9952	0
CCH1055	0	71.1126	0.00401751	36.4471	0.00137
TM1030	0	7.82335	0.000274222	0.415233	0.00255575
CM254	0	17.8051	0.020508	0.511547	7.74112e-07
CM4	0	4.75444	0	0.853363	0
CK1137	0	16.3506	0.00515315	4.74564	0.0853156
VG1241	0	362.699	0	5.42232	0
CK1065	0	56.1826	0.028278	9.75439	0
BT1128	0	173.131	0	10.5229	0.414506
CM119	0	127.942	0	10.9407	0
VG1096	0	413.698	0	10.9634	0
KM1053	1	81.8188	0	23.7513	0
CM378	1	72.2516	0	24.7579	0.568628
CM348	1	63.9808	0	17.5924	0
CM347	1	23.6032	0	4.26435	0
CM166	1	128.623	0.910963	19.613	0.0207553
VG1340	1	33.7351	0.000448631	2.55477	0.05
VG1242	1	252.864	0	5.47322	0
VG1206	1	29019.9	0.64422	121.711	0.0626586
VG1105	1	80.1622	0	1.62197	0
KM1062	1	4.86758	0	2.18124	0
KM1059	1	42.0612	0	0.618822	0.0483214
KM1056	1	8.05794	0	3.28167	0
CK1055	1	33.4888	0	0.761855	0
KM1047	1	14.1706	0	4.25057	0
CK1045	1	30.8912	0.0311065	10.4143	0.0247491
KM1044	1	2.97653	0	1.4515	0.00214338
CK1039	1	31.2589	0	12.3108	0
CK1033	1	54.5295	0	7.05194	0.000820118
LS1027	1	52.371	0	5.10905	1.7423
LSH1026	1	56.3701	0.0967455	5.35939	0.0596
LS1023	1	0.0549178	0	0	0
CK1018	1	8.96056	0	0.290636	0
LS1016	1	22.4525	0	1.32631	0
LS1008	1	3.68199	0	0.282648	0
KM1001	1	0	0	0	0
CM442	1	28.2489	0.0110446	0.562308	0.0596465
CM441	1	3.94961	0.00130356	3.75389	0.00215243
CM432	1	13.9803	0	0.950578	0
CM431	1	13.8496	0	0.145502	0
CM418	1	152.974	0	14.4353	0.00540958
CM415	1	588.557	0.0666571	10.9848	0.0596
CM377	1	26.4767	0	1.39919	0.0959665
CM355	1	19.84	0.0038647	2.51909	0.0304203
CM352	1	29.6023	0	0.99484	0
CM350	1	7.08084	0	0.643407	0
CM318	1	50.687	1.09422	2.83228	0
CM273	1	14.236	0.0928929	4.50826	0
CM266	1	33.9195	0	1.47475	3.69714e-06
CM264	1	232.156	0	41.5251	0
CM243	1	17.9703	0.000878482	2.14185	0.00173997
CM198	1	4.22349	0	0.849584	0.0380568
CM145	1	82.597	0.00451481	3.17782	0
CM139	1	29.54	0	2.83634	0.0310669
CM134	1	1.7825	0	0.267822	0
CM85	1	20.9759	0.11958	0.924845	0
CM77	1	4.64972	0.211808	1.16352	0
CM76	1	10.0017	0.240182	4.91823	0.05964
CM75	1	4.517	0	1.96942	0.000582841
CM74	1	77.7	0.190251	1.32583	4.47017e-07
CM59	1	120.862	0	10.1256	0
CCH1059	1	6.04161	5.42173e-05	0.0461696	0.00114157
KM1206	1	2.57164	0	0.108477	0
LSH1018	1	2.08555	0	0.158362	0
VG1261	1	5.42952	0.0029835	0.175667	0
KM1152	1	5.39659	0.000967914	0.285026	0.000992837
VG1244	1	6.12146	0.000298372	0.360201	0
CM404	1	10.5586	0	0.690267	0.0871815
KM1137	1	8.72272	0	0.796913	0
CM446	1	7.85867	0.00135541	1.02488	0.130421
CK1069	1	9.94038	0.000125357	1.28464	0
CM438	1	55.9838	0	0.706604	0.110465
VG1262	1	105.671	0	0.816413	0.141903
VG1351	1	18.2954	0	0.992626	0
CM408	1	422.64	0.0487272	1.28308	0.000607923
LSH1001	1	58.374	0.387808	1.28925	2.32473e-06
CM338	1	45.6704	0.0431135	1.45418	1.00196e-05
LSH1034	1	34.5227	0	1.72497	0
CCH1070	1	32.3324	0	1.79037	0.0270297
CM405	1	35.3441	0	1.80011	0
CM379	1	32.4529	0.0221894	2.13319	2.2792e-05
CM442	1	57.4586	0.049471	2.89694	9.9313e-05
CM55	1	96.2854	0	4.20721	0
LSH1019	1	257.573	0	4.45851	0
CM1226	1	181.8	0.75973	5.02464	0
CM429	1	282.828	0.0103126	5.13005	0
CM303	1	239.405	0.219867	5.14691	0.0235063
LSH1024	1	363.906	0.116807	6.5351	0.148541
CK1139	1	42.6417	0	7.35164	0
CM425	1	158.962	0.101997	7.61843	0.0107253
CCH1071	1	106.464	0.0128794	7.84512	0.00220668
CM188	1	86.0524	0	7.94912	0
CK1134	1	202.324	0.510179	13.6402	0
CM339	1	25.1627	0.0299026	14.5809	0.00873287
CM436	1	223.016	0.917927	15.0115	0
LSH1015	1	632.973	0	15.9673	0
CM414	1	302.704	0	16.0234	0
CM413	1	145.699	0.529294	20.8349	0.0120689
CM394	1	310.716	0.0160744	24.7047	0
KM1134	1	279.308	0	27.3134	0.00135399
CM439	1	204.497	0.370795	44.713	0
VG1206	1	14344.2	0	83.8294	0.00371285
LSH1035	1	2529.38	0.891518	493.667	0
KM1128	1	35.5378	0.00483946	1.13146	0.001161
KM1157	1	12.6131	0.000102383	2.22857	0.00874696
CCH1041	1	274.887	0.295283	3.21784	0.000487807
LSH1025	1	197.541	0.0162149	6.59788	0
VG1284	1	58.2303	0	15.3236	0
CM357	1	72.8339	0.194262	15.6017	4.99583e-06
CCH1061	1	7351.21	0.0558271	19.4248	0.37381
VG1222	1	199.928	0.518284	70.1502	0.00532389
VG1311	1	6437.35	0	260.924	0

## Sheet: Plasma
		hsa-miR-155-5p	hsa-miR-19b-1-5p	hsa-miR-210-3p	hsa-miR-378a-3p	hsa-miR-636
1	VG1206	4.07472	0.258642	4.88955	4.37884	0
1	CK1018	0.176055	0.0263327	0.406008	0.6574	0.00794148
1	CM134	4.00608	0.326761	1.41042	2.53017	0.314484
1	CM139	0.637669	0.0142778	0.534828	0.7606	0.0410628
1	CM145	5.39442	0.152914	1.18213	2.25251	0.192506
1	CM166	0.806421	0.0482902	1.09798	1.02744	0.0207637
1	CM243	0.808904	0.200307	1.158	0.962668	0.246393
1	CM264	0.624412	0.0528563	0.668426	0.890603	0.0621067
1	CM347	0.0451	0.00936254	0.0917371	0.237674	0.0112791
1	CM350	0.0820562	0	0.173899	0.218348	0.046524
1	CM352	1.06145	0.339055	1.97546	3.0665	0.0835095
1	CM355	0.121123	0.00341932	0.106168	0.451031	0.0318779
1	CM415	2.32271	0.191509	2.7861	6.09801	0.214781
1	CM431	35.3944	1.16399	28.5613	26.5431	1.91388
1	CM59	0.0335979	0	0.0343704	0	0
1	CM75	2.41318	0.298463	9.12667	28.8485	0.531218
1	CM77	0.105953	0.0272967	0.255486	0.607266	0.0667684
1	CM74	0	0	0	0	0
1	CM85	1.15633	0	0.758266	0.627868	0.38513
1	CM198	0.513756	0.189582	0.208653	0.719185	0.319599
1	CM318	0.00756651	5.07446e-05	0.00453035	0.00338687	0.00122216
1	CM348	3.09579	0.506746	5.87995	6.84719	0.162021
1	CM378	0.106695	0.0714302	0.451035	0.437949	0.0225369
1	KM1001	6.51581	0.986092	4.56871	4.69445	0.311347
1	KM1044	8.35274	1.72462	16.0474	11.9992	0.535445
1	KM1047	0	0.0498418	0.157982	0.204937	0.00795703
1	KM1053	0.0223347	0.004732	0.482004	0.604256	0.0300298
1	KM1056	0.0661447	0.00820031	0.348231	0.294989	0.0156309
1	KM1059	0.141905	0.00556545	0.146512	0.268039	0.0127141
1	LSH1008	1.10195	0	3.76339	0	1303.24
1	LSH1016	0.0581894	0.0156071	0.124505	0.000265476	0
1	LSH1023	0.699619	0.00869633	4.16744	0	0.00831443
1	LSH1026	644.23	0	0	159.753	797.382
1	LSH1027	5.18465	0.100248	0.135354	1.3157	47.6681
1	VG1105	0.00877444	0.461828	7.84772	3.62664	0.115151
1	VG1242	5.97862	0.0272644	3.07495	2.18071	0.0882011
1	VG1340	0.16378	0	3.94211	0	0
1	CM266	2.33015	0.148867	1.74758	2.29033	0.247138
0	BT1013	2.31882	2.50411	3.60604	0	37.4181
0	CCH1025	0.00428216	0	0.0793789	0.241277	0.00977227
0	CCH1030	2.53392	0.406889	3.39055	5.34117	0.0335957
0	CCH1064	0.609742	0.0658384	0.375518	0.826961	0.090362
0	CCH1067	0.154298	0.00522491	0.115586	0.21359	0.00648378
0	CK1136	7.10353	0.249415	3.34128	0	8.4945
0	CM95	0.166832	0	0.535234	0.774149	0.926582
0	CM117	8.38693	1.7028	16.5476	14.1207	0.724148
0	CM171	0.627194	0.0968318	3.17309	4.68797	0.250912
0	CM177	38.4273	14.3985	79.4131	49.0179	2.92051
0	CM193	17.0009	0.834111	12.5178	18.7076	0.213974
0	CM183	133.01	14.3718	109.926	14.5993	2.68086
0	CM208	2.2353	2.10605	0.0725663	0.041165	9.41928
0	CM42	6.23	1.9969	0	1.63345	0.130991
0	CM95	17.2674	1.72563	12.1961	8.28781	0.613214
0	CM224	13.6649	8.32934	139.044	41.4226	6.17539
0	CM16	0.0272206	0	0	0.00141816	0
0	CM45	1.0523	0.0219029	1.88379	0.790737	0.232093
0	CM122	2.76938	0	1.14326	1.76064	0.913754
0	CM182	6.74916	0	2.79846	2.46533	2.35437
0	CM196	0.0203473	0	3.39744	1.94907	1.08746
0	CM197	18.2357	0.896821	14.6608	9.40172	1.26444
0	CM235	3.43074	0.167238	1.97663	1.23212	0.0368379
0	KM1008	2.59771	0.397917	6.71387	13.0019	2.47389
0	KM1042	8.54233	0.850385	1.84435	0	13.2766
0	KM1073	0.317517	0.109583	1.51651	1.60273	0.239486
0	KM1074	3.01943	0.703722	4.98065	0	15.8728
0	KM1077	0.631824	0.0951468	0.907777	1.10024	0.124207
0	LSH1002	9.71811	0.50275	8.55553	28.2644	2.86513
0	LSH1005	0.00479154	0.00484597	0.0610266	0.0563147	0.000746244
0	LSH1014	0.0175386	0.007311	0.00942424	0.0230868	0.00590381
0	TM1016	0.0492443	0	0.708406	0.86726	0.00566122
0	TM1017	14.9631	6.95158	2100.56	0	47.8322
0	TM1058	7.18709	0	0.713905	7.15877	0
0	VG1010	1.73752	0.19977	4.96236	6.19781	0.0587624
0	VG1012	4.33854	1.06528	117.517	0.36127	27.4087
0	VG1067	1.6308	0.514745	6.65467	8.86307	2.46746
0	VG1076	0.147492	0.14421	1.14801	1.04305	0.0549817
0	VG1088	0.810437	19.2879	11.4339	0.100157	18.6155
0	VG1093	0.206595	0.0123364	0.0886999	0.169834	0.0105867
0	VG1103	0.057949	0.00542399	0.0671363	0.0999571	0.00649226
0	VG1113	0.16725	0.104713	0.59181	0.648184	0.00354417
0	VG1140	0.0343397	0.0323571	0.360894	0.361855	0.00157733
0	VG1145	6.71856	0.614019	18.0925	26.4063	1.20603
0	VG1169	5.86385	1.44793	41.4393	0.278106	26.5365
0	VG1171	7.00083	0.966	8.17741	9.76776	0.117936
0	VG1308	0.277378	0.0112173	0.33443	0.562787	0.075313
1	CCH1041	0.594972	0.177997	1.19483	0	0.0564308
1	CCH1061	0.403852	0.10033	0.289328	0	0.05311
1	CCH1071	0.0058439	0	0.0106078	0.119776	0
1	CM1062	0.722443	0.117543	1.15639	0	6.09472
1	VG1222	0.197391	0.0334794	0.337652	0.716617	0.0463345
1	CM232	0.0399382	0	0.00549255	0.0702601	0.0118571
1	CM338	0.102174	0.00378503	0.740702	0	0.031373
1	CM357	0.0920735	0	0.83525	1.42828	0.189427
1	CM379	1.1232	0.227955	1.08401	0	0.141532
1	CM405	1.16884	0	0.707879	1.41589	0.377247
1	CM413	0.824465	0.112827	0.747664	0	0.013426
1	CM423	0.198579	0	0.169035	0.290449	0.0122953
1	CM429	0.00454244	0.000437208	0.011417	0	0.000265626
1	CM137	0.620999	0	0.523718	0.253006	0.252128
1	CM394	1.46038	0	1.74899	3.42704	0.247676
1	LSH1018	0.718654	0.049891	0.477122	0.494758	0.0180308
1	LSH1019	0.0606858	0.00674809	0.0523876	0.152849	0.00972312
1	LSH1024	0.012016	0	0.00149208	0.00792101	0
1	LSH1025	0.106564	0	0.225789	0.345262	0.0768803
1	VG1244	0.158022	0	0.0640086	0.00896658	0.084247
1	VG1311	0.37048	0	0.672573	0.596395	0.154934
1	VG1351	0.0145686	0.00235372	0.0592363	0.138337	0.00231085
1	CCH1070	1.20254	0.0841663	0.964461	0.922012	0.0797893
1	CM414	0.340196	0.0219767	0.696046	0.517312	0.0374144
1	VG1284	0.00106434	0.000275893	0.0107668	0.0135954	0.00028266
0	BT1006	0.993117	0.264612	2.17028	1.48124	0.416713
0	BT1116	1.25161	0.12728	1.51754	1.10268	0.229253
0	BT1128	0.407163	0.0378722	0.195505	0.311722	0.0155009
0	BT1199	0.454883	0.0326294	0.287126	0.220656	0.0121502
0	BT1210	0.0370607	0.00824592	0.0387347	0.0730319	0.020574
0	CK1043	1.01478	0	1.12417	0.767864	0.06189
0	CK1047	0.0118245	0.00084822	0.00776863	0.031113	0.000822212
0	CK1065	0.287197	0.0121002	0.312384	0.349516	0.0325013
0	CK1130	0.444201	0.0324509	0.694164	0.350341	0.0659486
0	CM119	1.16979	0.0837904	2.23576	6.50021	0.569356
0	CM226	1.78039	0.155672	1.22086	1.43052	0.69851
0	CM254	1.2728	0	1.0169	3.61806	0.266847
0	CM286	0.0709545	0.00255598	0.0715288	0.0694842	0.00303744
0	CM389	0.403228	0	0.434194	0.657977	0.118313
0	KM1110	0.0666736	0.0208853	0.465649	0.345909	0.0309072
0	TM1030	0.00213998	0	0.0018009	0.00535468	0.00055833
0	TM1032	0.374164	0	0.254914	1.57492	0.136001
0	TM1051	0.283693	0.042334	0.314701	2.07472	0.0350206
0	VG1241	0.0206258	0.00101398	0.014376	0.034572	0.00328699
0	VG1315	0.103405	0.00598682	0.146557	0.136697	0.00564358
0	CM62	0.745036	0	0.408644	0.468594	0.0900766
0	CM418	0	0	0	0	0
0	KM1206	0.728315	0.0145016	0.237262	0.486499	0.0259627
0	VG1106	0.558007	0	0.247438	1.44521	0.00461612
0	VG1306	0.0109033	0	0.0980061	0.174147	0.0116483
