# Supplementary material for: The MicroRNA Prediction Models as Ancillary Diagnosis Biomarkers for Urothelial Carcinoma in Patients With Chronic Kidney Disease
Source: Front Med (Lausanne). 2021 Oct 1;8:726214. doi: 10.3389/fmed.2021.726214 (PMC8517232; doi:10.3389/fmed.2021.726214)
Supplement: Supplementary file 3 [file Table_3.XLSX]

## Sheet: table
	CKD1	CKD2	CKD3	UC1	UC2	UC3
hsa-let-7a-000377	NA	NA	NA	NA	NA	NA
hsa-let-7b-002619	NA	0.0302225	NA	1.73047	0.162612	NA
hsa-let-7c-000379	NA	NA	NA	0.00204566	NA	NA
hsa-let-7d-002283	NA	NA	0.114483	0.000427259	0.000125092	NA
hsa-let-7e-002406	NA	8.61631e-05	0.126807	0.117855	0.0159222	NA
hsa-let-7f-000382	NA	0.000771272	NA	0.0310072	0.010642	NA
hsa-let-7g-002282	NA	NA	NA	0.022605	0.00328016	NA
hsa-miR-100-000437	NA	NA	4.46699	0.012323	NA	NA
hsa-miR-1-002222	NA	NA	NA	NA	NA	NA
hsa-miR-101-002253	NA	NA	NA	8.33847e-05	NA	NA
hsa-miR-103-000439	NA	NA	NA	0.00915408	NA	NA
hsa-miR-105-002167	NA	NA	NA	NA	NA	NA
hsa-miR-106a-002169	NA	0.00113037	NA	0.312589	0.0795973	NA
hsa-miR-106b-000442	NA	NA	NA	0.00209423	0.00702745	NA
hsa-miR-107-000443	NA	NA	NA	NA	NA	NA
hsa-miR-10a-000387	NA	NA	NA	0.00564119	NA	NA
hsa-miR-10b-002218	NA	NA	NA	NA	NA	NA
hsa-miR-122-002245	NA	NA	NA	NA	NA	NA
hsa-miR-125a-3p-002199	NA	NA	NA	NA	NA	NA
hsa-miR-125a-5p-002198	NA	3.43387e-05	NA	0.011025	0.00143591	0.221575
hsa-miR-125b-000449	NA	NA	NA	0.00195557	NA	NA
hsa-miR-126-002228	NA	7.78356e-05	NA	0.507553	0.0313528	NA
hsa-miR-127-000452	NA	NA	NA	NA	NA	NA
hsa-miR-127-5p-002229	NA	NA	NA	NA	NA	NA
hsa-miR-128a-002216	NA	NA	NA	NA	NA	NA
hsa-miR-129-000590	NA	NA	NA	0.224682	0.285452	0.253362
hsa-miR-130a-000454	NA	NA	NA	0.000994162	0.000101681	NA
hsa-miR-130b-000456	NA	NA	NA	NA	NA	NA
hsa-miR-132-000457	NA	NA	NA	0.00979051	NA	NA
hsa-miR-133a-002246	2.5361	0.00452613	4.06655	0.0216445	0.0249697	2.02733
hsa-miR-133b-002247	NA	NA	0.836829	NA	0.00429971	NA
hsa-miR-135a-000460	NA	NA	NA	NA	NA	NA
hsa-miR-135b-002261	NA	NA	0.71818	NA	2.31217e-05	NA
hsa-miR-136-000592	0.202006	7.33321e-05	6.89029	0.0284396	0.00128431	0.00337961
hsa-miR-138-002284	NA	NA	NA	0.00330792	NA	NA
hsa-miR-139-3p-002313	NA	NA	NA	NA	NA	NA
hsa-miR-139-5p-002289	NA	0.000765968	NA	NA	NA	NA
hsa-miR-140-3p-002234	NA	0.00228884	NA	0.03562	0.00049445	NA
hsa-miR-141-000463	NA	NA	NA	0.0019323	0.000864143	NA
hsa-miR-142-3p-000464	NA	0.00205607	NA	0.0392923	0.00322555	NA
hsa-miR-142-5p-002248	NA	0.212182	NA	0.00693869	0.000161506	0.0015463
hsa-miR-143-002249	NA	NA	NA	NA	0.00115287	NA
hsa-miR-145-002278	NA	0.000222162	NA	0.000156774	0.00273656	NA
hsa-miR-146a-000468	NA	0.00386559	NA	0.0141356	0.0241819	0.113827
hsa-miR-146b-001097	NA	0.0112252	NA	0.018938	0.0302374	NA
hsa-miR-146b-3p-002361	NA	NA	NA	NA	NA	NA
hsa-miR-147-000469	NA	NA	NA	NA	NA	NA
hsa-miR-147b-002262	NA	NA	NA	3.93047e-05	0.000143074	225844
hsa-miR-148a-000470	NA	NA	NA	NA	0.00269834	NA
hsa-miR-148b-000471	NA	NA	NA	NA	NA	NA
hsa-miR-149-002255	NA	NA	NA	0.00418733	NA	NA
hsa-miR-150-000473	NA	NA	NA	0.0508547	0.00457127	NA
hsa-miR-152-000475	NA	NA	NA	NA	NA	NA
hsa-miR-154-000477	NA	1.49975	NA	0.000518243	1.4647	NA
hsa-miR-155-002623	0.0638473	0.141683	5537.34	24.1756	4.21707	28.85
hsa-miR-15a-000389	NA	NA	NA	0.0238652	NA	NA
hsa-miR-15b-000390	NA	NA	NA	0.0112844	NA	NA
hsa-miR-16-000391	NA	0.0701638	3.00361	9.13588	0.443944	NA
hsa-miR-17-002308	NA	NA	6.96167	0.397035	0.0571909	NA
hsa-miR-181a-000480	NA	NA	NA	0.00150406	NA	NA
hsa-miR-181c-000482	NA	NA	NA	NA	8.51155e-05	NA
hsa-miR-182-002334	NA	NA	NA	0.00168622	0.00261747	NA
hsa-miR-183-002269	NA	NA	NA	NA	NA	NA
hsa-miR-184-000485	0.314902	NA	0.238384	0.0455817	NA	NA
hsa-miR-185-002271	NA	NA	NA	0.00308492	NA	NA
hsa-miR-186-002285	0.150985	0.00318641	NA	0.0290133	0.0220498	NA
hsa-miR-188-3p-002106	NA	NA	NA	NA	NA	NA
hsa-miR-18a-002422	NA	NA	NA	NA	NA	NA
hsa-miR-18b-002217	NA	NA	NA	NA	NA	NA
hsa-miR-190-000489	NA	NA	NA	0.000176943	NA	NA
hsa-miR-191-002299	19.9856	0.347867	39.1832	0.517288	0.25414	0.467491
hsa-miR-192-000491	NA	NA	NA	0.00213245	NA	NA
hsa-miR-193a-3p-002250	NA	NA	NA	NA	NA	NA
hsa-miR-193a-5p-002281	NA	NA	NA	0.000193129	NA	NA
hsa-miR-193b-002367	NA	0.000527204	0.489012	0.0447512	0.0313733	0.319696
hsa-miR-194-000493	NA	NA	NA	0.00106488	NA	NA
hsa-miR-195-000494	NA	0.000851558	NA	0.0554146	0.00855216	NA
hsa-miR-196b-002215	NA	NA	NA	0.00151544	0.00134482	NA
hsa-miR-197-000497	NA	2.94732e-05	NA	0.0537817	0.0207283	NA
hsa-miR-198-002273	NA	NA	NA	6.28111e-05	0.00215114	NA
hsa-miR-199a-000498	NA	NA	NA	NA	NA	NA
hsa-miR-199a-3p-002304	NA	NA	NA	NA	NA	NA
hsa-miR-199b-000500	NA	NA	NA	NA	NA	NA
hsa-miR-19a-000395	NA	0.000657164	NA	0.168946	0.0273806	NA
hsa-miR-19b-000396	NA	0.00251251	4.38328	1.27402	0.147904	NA
hsa-miR-200a-000502	NA	0.00102254	2.32195	0.0327364	NA	NA
hsa-miR-200b-002251	NA	0.000756624	NA	0.205142	0.0646691	0.4283
hsa-miR-200c-002300	1.21621	0.0199937	6.34625	0.247326	0.182275	NA
hsa-miR-202-002363	0.73372	0.00234292	25762.8	0.689024	0.0191942	0.0150897
hsa-miR-203-000507	NA	0.00289683	NA	NA	0.00572298	NA
hsa-miR-204-000508	5.26113	0.00521465	1023.86	1.0968	1.22091	47.0058
hsa-miR-205-000509	NA	NA	NA	NA	NA	NA
hsa-miR-208-000511	NA	NA	NA	NA	NA	0.00559134
hsa-miR-208b-002290	NA	NA	NA	NA	NA	NA
hsa-miR-20a-000580	NA	NA	NA	0.037685	0.00121441	NA
hsa-miR-20b-001014	NA	NA	NA	0.00896007	NA	NA
hsa-miR-210-000512	NA	0.000126009	NA	0.035219	0.0218391	NA
hsa-miR-21-000397	NA	NA	NA	0.00578495	0.00683306	NA
hsa-miR-211-000514	NA	NA	NA	NA	NA	NA
hsa-miR-212-000515	NA	NA	0.574948	0.00608139	0.000257377	0.252999
hsa-miR-214-002306	NA	NA	NA	NA	NA	NA
hsa-miR-215-000518	NA	0.000563114	NA	0.0361925	NA	NA
hsa-miR-216a-002220	NA	NA	NA	NA	NA	NA
hsa-miR-216b-002326	NA	NA	NA	NA	NA	NA
hsa-miR-217-002337	NA	NA	NA	NA	NA	NA
hsa-miR-218-000521	24.6529	0.0208811	14041.3	7.16369	3.94125	233.744
hsa-miR-219-000522	NA	NA	NA	NA	NA	NA
hsa-miR-219-1-3p-002095	NA	NA	NA	NA	NA	NA
hsa-miR-219-2-3p-002390	NA	NA	NA	NA	NA	NA
hsa-miR-220-000523	NA	NA	NA	NA	NA	NA
hsa-miR-22-000398	NA	NA	NA	NA	NA	NA
hsa-miR-220b-002206	NA	NA	NA	NA	NA	NA
hsa-miR-220c-002211	NA	NA	NA	NA	NA	NA
hsa-miR-221-000524	NA	NA	NA	NA	NA	NA
hsa-miR-222-002276	5.34658	0.00877461	0.00687691	1.26021	0.0493332	NA
hsa-miR-223-002295	0.201942	0.468055	67.0548	5.83969	8.05627	0.818144
hsa-miR-224-002099	NA	NA	NA	0.00211776	NA	NA
hsa-miR-23a-000399	NA	NA	NA	NA	NA	NA
hsa-miR-23b-000400	NA	NA	NA	NA	NA	NA
hsa-miR-24-000402	NA	0.0379358	NA	0.145992	0.0354391	NA
hsa-miR-25-000403	NA	NA	NA	0.00907167	NA	NA
hsa-miR-26a-000405	NA	0.000122586	2.72839	0.00451002	0.00639406	NA
hsa-miR-26b-000407	NA	0.000144442	0.36018	0.0663208	0.00610021	NA
hsa-miR-27a-000408	NA	NA	NA	NA	NA	NA
hsa-miR-27b-000409	NA	NA	NA	NA	NA	NA
hsa-miR-28-000411	NA	NA	NA	NA	NA	NA
hsa-miR-28-3p-002446	NA	NA	NA	0.0181622	0.0007844	NA
hsa-miR-296-000527	NA	3.01978e-06	0.189666	0.00266693	0.000339156	0.0209867
hsa-miR-296-3p-002101	NA	NA	NA	NA	NA	NA
hsa-miR-298-002190	NA	NA	NA	274.718	NA	NA
hsa-miR-299-3p-001015	NA	NA	NA	NA	NA	NA
hsa-miR-299-5p-000600	1.66759	0.000241884	919.338	0.575614	0.374003	24.7387
hsa-miR-29a-002112	NA	0.00417987	1.19452	0.0109743	0.013485	NA
hsa-miR-29b-000413	NA	NA	NA	0.00195265	NA	NA
hsa-miR-29c-000587	NA	3.24259e-05	NA	0.00506989	0.000744448	NA
hsa-miR-301-000528	NA	NA	NA	NA	NA	NA
hsa-miR-301b-002392	NA	NA	NA	3.37365	1.92024	0.00251347
hsa-miR-302a-000529	NA	0.000223725	932.544	0.977321	0.268305	15.5619
hsa-miR-302b-000531	NA	NA	NA	NA	NA	NA
hsa-miR-302c-000533	NA	NA	NA	NA	NA	NA
hsa-miR-30b-000602	NA	0.00185365	1.70057	0.0912871	0.0115205	0.150394
hsa-miR-30c-000419	NA	NA	13.7594	0.124916	0.0476355	0.147331
hsa-miR-31-002279	NA	0.000291666	NA	0.00210389	0.00345873	NA
hsa-miR-320-002277	NA	0.0183637	12.1508	1.15162	0.164797	0.968758
hsa-miR-32-002109	NA	NA	NA	NA	NA	NA
hsa-miR-323-3p-002227	NA	NA	0.268451	NA	NA	NA
hsa-miR-324-3p-002161	NA	NA	NA	0.0106626	NA	NA
hsa-miR-324-5p-000539	NA	NA	NA	NA	NA	NA
hsa-miR-325-000540	NA	0.00113171	11.9535	597.037	NA	NA
hsa-miR-326-000542	NA	NA	NA	NA	NA	NA
hsa-miR-328-000543	NA	NA	NA	NA	NA	NA
hsa-miR-329-001101	NA	0.0108814	NA	0.104336	0.0302264	NA
hsa-miR-330-000544	NA	NA	NA	NA	NA	NA
hsa-miR-330-5p-002230	NA	NA	NA	NA	NA	NA
hsa-miR-331-000545	NA	0.000717188	NA	0.00467692	0.00768811	NA
hsa-miR-331-5p-002233	NA	216242	586.703	0.340583	0.0168198	NA
hsa-miR-335-000546	NA	NA	NA	NA	NA	NA
hsa-miR-337-5p-002156	3.08805	0.0344512	NA	0.10744	0.0055417	0.285034
hsa-miR-338-3p-002252	NA	NA	NA	NA	NA	NA
hsa-miR-339-3p-002184	NA	0.00209359	NA	NA	0.00329308	NA
hsa-miR-339-5p-002257	NA	NA	NA	NA	NA	NA
hsa-miR-33b-002085	0.224292	0.0272935	0.139125	0.565883	0.540039	NA
hsa-miR-340-002258	NA	NA	NA	NA	NA	NA
hsa-miR-342-3p-002260	NA	0.00213156	NA	0.00677368	0.00519276	NA
hsa-miR-342-5p-002147	0.81221	0.000124712	128.627	0.190761	0.160238	0.484074
hsa-miR-345-002186	NA	0.000565928	NA	0.00252372	NA	NA
hsa-miR-346-000553	NA	NA	4.08805	NA	NA	NA
hsa-miR-34a-000426	NA	NA	NA	0.0111952	NA	NA
hsa-miR-34c-000428	NA	NA	NA	NA	NA	NA
hsa-miR-361-000554	NA	NA	NA	NA	NA	NA
hsa-miR-362-001273	NA	NA	NA	0.00373737	NA	NA
hsa-miR-362-3p-002117	NA	NA	NA	NA	NA	NA
hsa-miR-363-001271	NA	NA	NA	NA	NA	NA
hsa-miR-365-001020	NA	NA	NA	NA	NA	NA
hsa-miR-367-000555	NA	NA	NA	NA	NA	NA
hsa-miR-369-3p-000557	NA	NA	NA	NA	NA	NA
hsa-miR-369-5p-001021	NA	NA	NA	NA	NA	NA
hsa-miR-370-002275	NA	NA	NA	NA	NA	NA
hsa-miR-371-3p-002124	NA	NA	NA	NA	NA	NA
hsa-miR-372-000560	NA	NA	NA	NA	NA	NA
hsa-miR-373-000561	NA	NA	NA	NA	NA	NA
hsa-miR-374-000563	NA	0.000229368	NA	0.00756495	0.000811243	NA
hsa-miR-375-000564	NA	NA	9.355	0.00214811	NA	NA
hsa-miR-376a-000565	NA	NA	0.464785	NA	0.000125405	NA
hsa-miR-376b-001102	2.37086	0.0557941	NA	0.0501773	0.0403506	0.0204188
hsa-miR-376c-002122	NA	NA	NA	NA	NA	NA
hsa-miR-377-000566	NA	NA	NA	NA	NA	NA
hsa-miR-380-3p-000569	NA	NA	NA	NA	NA	NA
hsa-miR-381-000571	NA	NA	NA	NA	NA	NA
hsa-miR-382-000572	NA	NA	NA	NA	NA	NA
hsa-miR-383-000573	NA	NA	NA	0.288302	NA	NA
hsa-miR-384-000574	0.0434624	0.00704579	0.426932	2.6312	0.31769	NA
hsa-miR-409-5p-002331	NA	NA	NA	NA	NA	NA
hsa-miR-410-001274	NA	NA	NA	NA	NA	NA
hsa-miR-411-001610	NA	NA	NA	NA	NA	NA
hsa-miR-412-001023	NA	NA	NA	NA	NA	NA
hsa-miR-422a-002297	NA	0.000840039	22443.6	2.092	1.36939	25.9944
hsa-miR-423-5p-002340	NA	NA	NA	0.0020053	NA	NA
hsa-miR-424-000604	2.10209	0.00420097	2.14517	0.0225494	0.00311826	0.0113666
hsa-miR-425-5p-001516	NA	0.00514591	NA	0.0595772	0.00692977	NA
hsa-miR-429-001024	NA	NA	4.06455	0.0209024	0.000907881	0.0321099
hsa-miR-431-001979	NA	NA	NA	NA	NA	NA
hsa-miR-433-001028	NA	NA	NA	NA	NA	NA
hsa-miR-448-001029	NA	NA	NA	NA	NA	NA
hsa-miR-449-001030	NA	NA	NA	NA	NA	NA
hsa-miR-449b-001608	NA	NA	NA	NA	NA	NA
hsa-miR-450a-002303	NA	NA	NA	NA	NA	NA
hsa-miR-450b-3p-002208	NA	NA	2.56004e+09	NA	NA	NA
hsa-miR-450b-5p-002207	NA	0.012772	NA	6.39227	2.75444	NA
hsa-miR-452-002329	NA	NA	NA	NA	NA	NA
hsa-miR-453-002318	NA	NA	NA	NA	NA	NA
hsa-miR-454-002323	NA	0.00634796	NA	0.0703852	0.00942463	NA
hsa-miR-455-001280	NA	NA	NA	NA	NA	NA
hsa-miR-455-3p-002244	NA	NA	NA	0.0006386	NA	NA
hsa-miR-483-5p-002338	3.24997	0.00172294	143.872	0.128561	0.129373	1.50879
hsa-miR-484-001821	3714.12	2.46977	2940.43	39.5303	22.3799	233.803
hsa-miR-485-3p-001277	NA	NA	1.00296	NA	NA	NA
hsa-miR-485-5p-001036	NA	NA	NA	NA	NA	NA
hsa-miR-486-001278	NA	NA	0.00471737	1.28421	0.0747129	NA
hsa-miR-486-3p-002093	0.368852	NA	0.032442	0.0712766	NA	0.00681767
hsa-miR-487a-001279	0.191975	0.00010014	NA	0.00229938	0.00402549	NA
hsa-miR-487b-001285	NA	NA	NA	NA	NA	NA
hsa-miR-488-002357	NA	NA	NA	NA	NA	NA
hsa-miR-489-002358	59.5582	0.031778	3256.14	14.1317	1.33061	6.27715
hsa-miR-490-001037	NA	NA	NA	NA	NA	NA
hsa-miR-491-3p-002360	NA	NA	NA	NA	NA	NA
hsa-miR-492-001039	NA	NA	NA	NA	NA	NA
hsa-miR-493-002364	NA	NA	NA	NA	NA	NA
hsa-miR-494-002365	NA	0.000472031	NA	0.00213288	0.00111692	NA
hsa-miR-499-3p-002427	NA	NA	NA	NA	NA	NA
hsa-miR-500-002428	NA	NA	NA	NA	NA	NA
hsa-miR-501-001047	NA	0.000335189	NA	NA	NA	NA
hsa-miR-501-3p-002435	NA	0.000298135	337.712	0.343403	0.212044	NA
hsa-miR-502-001109	NA	NA	NA	NA	NA	NA
hsa-miR-502-3p-002083	NA	NA	NA	0.000179936	NA	NA
hsa-miR-503-001048	14.5032	0.0775128	NA	0.121718	0.0620127	0.398445
hsa-miR-504-002084	NA	NA	NA	NA	NA	NA
hsa-miR-505-002089	NA	NA	NA	NA	NA	NA
hsa-miR-506-001050	NA	1.65266e-05	NA	165.241	1.55818	NA
hsa-miR-507-001051	NA	NA	NA	NA	NA	NA
hsa-miR-508-001052	NA	NA	NA	NA	NA	NA
hsa-miR-508-5p-002092	NA	NA	NA	NA	NA	NA
hsa-miR-509-3-5p-002155	NA	NA	NA	NA	NA	NA
hsa-miR-509-5p-002235	NA	NA	NA	NA	NA	NA
hsa-miR-510-002241	NA	NA	NA	NA	NA	NA
hsa-miR-511-001111	NA	0.000417284	NA	0.383649	0.0791908	NA
hsa-miR-512-3p-001823	NA	NA	NA	0.00112314	NA	NA
hsa-miR-512-5p-001145	NA	0.00456138	NA	0.033289	0.00393091	NA
hsa-miR-513-5p-002090	NA	NA	NA	0.0331008	NA	NA
hsa-miR-515-3p-002369	NA	NA	NA	NA	NA	NA
hsa-miR-515-5p-001112	NA	NA	NA	NA	NA	NA
hsa-miR-516a-5p-002416	NA	NA	1515.21	0.0815398	0.053683	0.430459
hsa-miR-516b-001150	4.08018	0.00159559	189.719	0.724434	0.526269	7.21748
hsa-miR-517a-002402	NA	NA	NA	NA	NA	NA
hsa-miR-517b-001152	NA	NA	NA	NA	NA	NA
hsa-miR-517c-001153	NA	NA	16.2419	0.000959105	NA	NA
hsa-miR-518a-3p-002397	NA	NA	NA	NA	NA	NA
hsa-miR-518a-5p-002396	NA	NA	NA	NA	NA	NA
hsa-miR-518b-001156	2.88746	0.00696376	18.8876	0.112018	0.0785542	0.048557
hsa-miR-518c-002401	NA	NA	NA	NA	NA	NA
hsa-miR-518d-001159	NA	NA	NA	NA	NA	NA
hsa-miR-518d-5p-002389	NA	NA	NA	NA	NA	NA
hsa-miR-518e-002395	NA	NA	0.225606	NA	NA	NA
hsa-miR-518f-002388	4.8118	0.0237268	39597.6	11.8997	24.8428	470.465
hsa-miR-519a-002415	0.226008	0.0035256	1231.5	1.07481	0.0845653	0.417365
hsa-miR-519c-001163	NA	NA	NA	NA	NA	NA
hsa-miR-519d-002403	NA	NA	NA	NA	NA	NA
hsa-miR-519e-002370	NA	NA	NA	NA	NA	NA
hsa-miR-520a#-001168	NA	NA	NA	NA	NA	NA
hsa-miR-520a-001167	44.6808	0.0779358	9.67789	0.223299	0.121834	0.827857
hsa-miR-520b-001116	3.62444	0.00457146	646.267	3.10782	11.6052	3.66623
hsa-miR-520d-5p-002393	NA	NA	NA	NA	NA	NA
hsa-miR-520e-001119	NA	NA	0.901864	0.00107954	0.0004249	NA
hsa-miR-520f-001120	NA	0.00146266	195.675	0.0410481	0.0236481	0.0471652
hsa-miR-520g-001121	NA	NA	NA	NA	NA	NA
hsa-miR-521-001122	NA	NA	NA	NA	NA	NA
hsa-miR-522-002413	NA	NA	NA	NA	NA	NA
hsa-miR-523-002386	0.217025	0.0118267	2845	6.29152	0.78258	19.7223
hsa-miR-524-5p-001982	NA	0.00189027	NA	0.207086	0.00625773	NA
hsa-miR-525-001174	NA	NA	NA	NA	NA	NA
hsa-miR-525-3p-002385	NA	NA	NA	NA	NA	NA
hsa-miR-526b-002382	NA	NA	NA	NA	NA	NA
hsa-miR-532-001518	NA	NA	NA	0.00370843	NA	NA
hsa-miR-532-3p-002355	NA	NA	0.811315	0.00476978	NA	NA
hsa-miR-539-001286	NA	NA	NA	NA	NA	NA
hsa-miR-541-002201	NA	NA	NA	NA	NA	NA
hsa-miR-542-3p-001284	NA	NA	NA	NA	NA	NA
hsa-miR-542-5p-002240	NA	NA	NA	NA	NA	NA
hsa-miR-544-002265	NA	NA	NA	NA	NA	NA
hsa-miR-545-002267	NA	NA	NA	NA	NA	NA
hsa-miR-548a-001538	NA	NA	NA	NA	NA	NA
hsa-miR-548a-5p-002412	NA	NA	NA	NA	NA	NA
hsa-miR-548b-001541	57.926	0.0871345	1.91224	0.23129	0.067522	0.0287994
hsa-miR-548b-5p-002408	NA	NA	NA	NA	NA	NA
hsa-miR-548c-001590	NA	NA	NA	NA	NA	NA
hsa-miR-548c-5p-002429	NA	NA	NA	NA	NA	NA
hsa-miR-548d-001605	NA	NA	NA	NA	NA	NA
hsa-miR-548d-5p-002237	NA	354.499	NA	NA	NA	NA
hsa-miR-551b-001535	NA	NA	NA	NA	NA	NA
hsa-miR-556-3p-002345	NA	NA	NA	NA	NA	NA
hsa-miR-556-5p-002344	NA	NA	NA	NA	NA	NA
hsa-miR-561-001528	1224.15	0.696428	12817.9	43.6642	24.9653	177.037
hsa-miR-570-002347	NA	NA	NA	0.0606465	7.77082e-05	0.00105206
hsa-miR-574-3p-002349	NA	0.00942164	3.87352	0.00671428	0.0830812	0.380353
hsa-miR-576-3p-002351	NA	0.00179693	0.014053	0.124177	3.51523e-05	0.00168719
hsa-miR-576-5p-002350	NA	NA	NA	NA	NA	NA
hsa-miR-579-002398	NA	NA	NA	NA	NA	NA
hsa-miR-582-3p-002399	NA	0.000183248	NA	0.00053267	NA	NA
hsa-miR-582-5p-001983	NA	NA	NA	NA	NA	NA
hsa-miR-589-002409	NA	1.35688e-05	NA	0.00431727	NA	686930
hsa-miR-590-5p-001984	NA	0.000172028	4.97721	0.019745	0.00239956	NA
hsa-miR-597-001551	NA	NA	NA	NA	0.00019896	NA
hsa-miR-598-001988	NA	NA	NA	13.8623	10.5226	NA
hsa-miR-615-5p-002353	NA	NA	NA	0.0125838	NA	NA
hsa-miR-616-002414	NA	0.00311021	NA	NA	0.000665369	NA
hsa-miR-618-001593	NA	NA	NA	NA	NA	NA
hsa-miR-624-002430	NA	NA	NA	NA	NA	NA
hsa-miR-625-002431	NA	NA	NA	NA	NA	NA
hsa-miR-627-001560	NA	NA	NA	0.110319	NA	NA
hsa-miR-628-5p-002433	0.0467764	0.0016609	22.2182	0.07836	0.026924	0.0660265
hsa-miR-629-002436	NA	NA	NA	0.000166746	NA	NA
hsa-miR-636-002088	2.89967	0.000435194	1.39903	0.00410189	0.00912293	0.0838784
hsa-miR-642-001592	51.1762	0.142685	NA	0.237496	0.117031	0.0985832
hsa-miR-651-001604	NA	NA	NA	NA	NA	NA
hsa-miR-652-002352	NA	NA	NA	0.00109812	NA	NA
hsa-miR-653-002292	NA	0.00215283	NA	1.04774	NA	0.00550746
hsa-miR-654-001611	NA	NA	NA	NA	NA	NA
hsa-miR-654-3p-002239	NA	NA	NA	NA	NA	NA
hsa-miR-655-001612	NA	NA	NA	NA	NA	NA
hsa-miR-660-001515	NA	NA	NA	0.0347079	NA	NA
hsa-miR-671-3p-002322	NA	NA	NA	NA	NA	NA
hsa-miR-672-002327	NA	NA	NA	0.000128787	NA	NA
hsa-miR-674-002021	NA	NA	NA	NA	NA	NA
hsa-miR-708-002341	0.2963	0.000735679	470.621	1.35181	0.172171	7.0541
hsa-miR-744-002324	NA	NA	NA	NA	NA	NA
hsa-miR-758-001990	NA	NA	NA	NA	NA	NA
hsa-miR-871-002354	NA	NA	NA	NA	NA	NA
hsa-miR-872-002264	NA	NA	331.797	2.72528	0.555898	0.958285
hsa-miR-873-002356	NA	NA	NA	NA	NA	NA
hsa-miR-874-002268	NA	NA	NA	NA	NA	NA
hsa-miR-875-3p-002204	NA	NA	NA	NA	NA	NA
hsa-miR-876-3p-002225	NA	NA	NA	NA	NA	NA
hsa-miR-876-5p-002205	NA	0.173182	52104.6	38.7523	20.6601	116.44
hsa-miR-885-3p-002372	NA	NA	NA	NA	NA	NA
hsa-miR-885-5p-002296	NA	NA	NA	NA	NA	NA
hsa-miR-886-3p-002194	NA	0.00173675	NA	0.000117051	0.00586526	NA
hsa-miR-886-5p-002193	NA	NA	NA	NA	NA	NA
hsa-miR-887-002374	NA	NA	NA	NA	NA	NA
hsa-miR-888-002212	NA	NA	NA	NA	NA	NA
hsa-miR-889-002202	NA	NA	NA	NA	NA	NA
hsa-miR-890-002209	NA	NA	NA	NA	NA	NA
hsa-miR-891a-002191	NA	NA	NA	NA	NA	NA
hsa-miR-891b-002210	NA	NA	NA	NA	NA	NA
hsa-miR-892a-002195	NA	NA	NA	NA	NA	NA
hsa-miR-9-000583	NA	NA	NA	NA	NA	NA
hsa-miR-92a-000431	NA	NA	NA	0.0154941	0.000837222	NA
hsa-miR-95-000433	NA	NA	NA	NA	NA	NA
hsa-miR-98-000577	NA	NA	NA	NA	NA	NA
hsa-miR-99a-000435	NA	NA	NA	0.00964112	NA	NA
hsa-miR-99b-000436	NA	NA	NA	NA	0.00461043	NA
mmu-miR-124a-001182	NA	NA	NA	0.00663148	0.0001755	NA
mmu-miR-129-3p-001184	NA	NA	NA	NA	NA	NA
mmu-miR-134-001186	NA	NA	NA	NA	NA	NA
mmu-miR-137-001129	NA	NA	NA	NA	NA	NA
mmu-miR-140-001187	NA	0.00113011	NA	0.0207773	0.00598716	NA
mmu-miR-153-001191	NA	NA	NA	NA	NA	NA
mmu-miR-187-001193	NA	NA	NA	NA	NA	NA
mmu-miR-374-5p-001319	11.6504	0.0371426	467.735	1.47926	0.646956	16.5502
mmu-miR-379-001138	NA	NA	NA	NA	NA	NA
mmu-miR-451-001141	NA	NA	NA	0.146946	0.00338767	NA
mmu-miR-491-001630	NA	0.000855298	NA	0.00147054	0.00166283	NA
mmu-miR-495-001663	NA	NA	NA	NA	NA	NA
mmu-miR-496-001953	NA	NA	NA	NA	NA	NA
mmu-miR-499-001352	NA	NA	NA	NA	NA	NA
mmu-miR-615-001960	NA	NA	NA	0.000635142	NA	NA
mmu-miR-93-001090	NA	NA	NA	0.0222683	0.00312665	NA
mmu-miR-96-000186	NA	NA	NA	NA	NA	NA
dme-miR-7-000268	NA	NA	NA	NA	NA	NA
hsa-let-7a#-002307	NA	NA	NA	NA	NA	NA
hsa-let-7b#-002404	NA	NA	NA	NA	NA	NA
hsa-let-7c#-002405	NA	NA	NA	NA	NA	NA
hsa-let-7e#-002407	NA	NA	NA	NA	NA	NA
hsa-let-7f-1#-002417	NA	NA	NA	NA	NA	NA
hsa-let-7f-2#-002418	NA	NA	NA	NA	NA	NA
hsa-let-7g#-002118	NA	NA	NA	NA	NA	NA
hsa-let-7i#-002172	NA	NA	NA	NA	NA	NA
hsa-miR-100#-002142	NA	NA	NA	NA	4.05444e-05	1127.07
hsa-miR-101#-002143	NA	NA	NA	NA	NA	NA
hsa-miR-105#-002168	NA	NA	NA	NA	NA	NA
hsa-miR-106a#-002170	NA	NA	NA	NA	NA	NA
hsa-miR-106b#-002380	NA	0.000134021	NA	NA	0.00047509	NA
hsa-miR-10a#-002288	NA	NA	NA	NA	NA	NA
hsa-miR-10b#-002315	NA	0.000102313	NA	0.0149467	NA	NA
hsa-miR-1178-002777	NA	NA	NA	NA	NA	NA
hsa-miR-1179-002776	NA	2.75836e-05	NA	NA	NA	NA
hsa-miR-1180-002847	NA	NA	NA	NA	NA	NA
hsa-miR-1182-002830	NA	NA	NA	NA	NA	NA
hsa-miR-1183-002841	NA	0.000130818	NA	0.00299711	NA	NA
hsa-miR-1184-002842	NA	NA	NA	NA	NA	NA
hsa-miR-1197-002810	NA	NA	NA	0.000857489	NA	400519
hsa-miR-1200-002829	NA	NA	NA	NA	NA	NA
hsa-miR-1201-002781	NA	NA	NA	NA	NA	NA
hsa-miR-1203-002877	NA	NA	NA	NA	NA	NA
hsa-miR-1204-002872	NA	NA	NA	NA	NA	NA
hsa-miR-1205-002778	NA	NA	76.109	NA	NA	2999.5
hsa-miR-1206-002878	NA	NA	NA	NA	NA	NA
hsa-miR-1208-002880	1.62899	0.00366438	3.59838	0.0349389	0.00194787	132.718
hsa-miR-122#-002130	NA	NA	NA	NA	NA	NA
hsa-miR-1224-3P-002752	NA	NA	NA	NA	NA	NA
hsa-miR-1225-3P-002766	NA	5.15402e-05	15822.5	0.0165117	0.0317741	202552
hsa-miR-1226#-002758	NA	NA	NA	NA	NA	NA
hsa-miR-1227-002769	0.00341368	4.59839e-05	NA	0.0192963	0.0019776	NA
hsa-miR-1228#-002763	NA	NA	NA	NA	NA	NA
hsa-miR-1233-002768	8.06473	0.000708766	NA	0.0189783	0.0876888	4.22686
hsa-miR-1236-002761	NA	NA	NA	NA	NA	NA
hsa-miR-1238-002927	NA	0.0468913	NA	0.012384	NA	NA
hsa-miR-124#-002197	NA	NA	NA	NA	NA	NA
hsa-miR-1243-002854	0.0032234	0.00126331	NA	0.0069637	NA	NA
hsa-miR-1244-002791	NA	NA	NA	NA	NA	NA
hsa-miR-1245-002823	NA	NA	NA	NA	NA	NA
hsa-miR-1247-002893	10171.6	NA	28.5394	40.7353	0.00726102	2257.02
hsa-miR-1248-002870	NA	NA	NA	NA	NA	NA
hsa-miR-1249-002868	NA	NA	NA	NA	NA	NA
hsa-miR-1250-002887	NA	NA	NA	NA	NA	NA
hsa-miR-1251-002820	NA	NA	NA	NA	NA	NA
hsa-miR-1252-002860	NA	NA	NA	NA	NA	NA
hsa-miR-1253-002894	NA	NA	0.018831	0.00376513	0.000896023	0.0587677
hsa-miR-1254-002818	NA	NA	NA	NA	NA	NA
hsa-miR-1255A-002805	NA	NA	NA	NA	NA	NA
hsa-miR-1255B-002801	NA	0.000643318	NA	NA	NA	NA
hsa-miR-1256-002850	NA	NA	NA	NA	NA	NA
hsa-miR-1257-002910	NA	NA	NA	NA	NA	NA
hsa-miR-1259-002796	NA	NA	NA	NA	NA	NA
hsa-miR-125b-1#-002378	NA	NA	NA	NA	NA	NA
hsa-miR-125b-2#-002158	NA	NA	NA	NA	NA	NA
hsa-miR-126#-000451	NA	0.000139095	0.215469	0.146018	0.00173457	NA
hsa-miR-1260-002896	34.7708	0.0666837	11.4971	0.22849	0.117763	621.551
hsa-miR-1262-002852	1.32543	0.00093002	0.153376	0.00834169	0.00636618	1.65875
hsa-miR-1263-002784	NA	NA	NA	6.28051e-05	NA	NA
hsa-miR-1264-002799	NA	NA	NA	NA	NA	NA
hsa-miR-1265-002790	NA	NA	NA	NA	NA	NA
hsa-miR-1267-002885	181.912	0.220322	NA	1.05903	6.20096e-05	NA
hsa-miR-1269-002789	NA	NA	NA	NA	NA	NA
hsa-miR-1270-002807	NA	NA	NA	NA	0.00229241	NA
hsa-miR-1271-002779	NA	NA	NA	NA	NA	NA
hsa-miR-1272-002845	NA	NA	NA	NA	NA	NA
hsa-miR-1274A-002883	5.1097	0.398798	9919	0.434226	0.370978	387145
hsa-miR-1274B-002884	41.0423	1.85013	116.282	1.9798	1.07823	764.709
hsa-miR-1275-002840	NA	0.00157157	1.36944	0.000446797	NA	NA
hsa-miR-1276-002843	NA	2.13544e-06	NA	NA	9.19092e-05	6.60566
hsa-miR-1278-002851	NA	NA	NA	NA	NA	NA
hsa-miR-1282-002803	NA	NA	NA	NA	NA	NA
hsa-miR-1283-002890	NA	NA	NA	NA	NA	NA
hsa-miR-1284-002903	NA	NA	NA	NA	NA	NA
hsa-miR-1285-002822	NA	0.000163451	NA	0.000660779	0.00200447	NA
hsa-miR-1286-002773	NA	NA	NA	NA	NA	NA
hsa-miR-1288-002832	NA	NA	NA	NA	NA	NA
hsa-miR-1289-002871	53.542	NA	NA	0.0218094	NA	NA
hsa-miR-129#-002298	NA	NA	NA	NA	NA	NA
hsa-miR-1290-002863	1.91659	0.0288743	0.155655	0.10043	0.225151	37.8333
hsa-miR-1291-002838	NA	0.000814043	NA	NA	NA	NA
hsa-miR-1292-002824	NA	NA	NA	NA	NA	NA
hsa-miR-1293-002905	NA	NA	NA	NA	NA	NA
hsa-miR-1294-002785	NA	NA	NA	NA	NA	NA
hsa-miR-1296-002908	NA	NA	NA	NA	NA	NA
hsa-miR-1298-002861	NA	NA	NA	NA	NA	NA
hsa-miR-1300-002902	NA	4.92226e-05	NA	NA	NA	NA
hsa-miR-1301-002827	NA	NA	NA	NA	NA	NA
hsa-miR-1302-002901	NA	NA	NA	NA	7.56339e-05	NA
hsa-miR-1303-002792	NA	NA	NA	NA	NA	NA
hsa-miR-1304-002874	NA	NA	NA	NA	NA	NA
hsa-miR-1305-002867	NA	62.0145	51553	0.00108521	0.0179265	514537
hsa-miR-130a#-002131	NA	NA	NA	NA	NA	NA
hsa-miR-130b#-002114	NA	NA	NA	NA	NA	NA
hsa-miR-132#-002132	NA	NA	NA	NA	NA	NA
hsa-miR-1324-002815	NA	NA	NA	NA	NA	NA
hsa-miR-135b#-002159	NA	NA	NA	NA	NA	NA
hsa-miR-136#-002100	NA	NA	NA	NA	NA	NA
hsa-miR-138-2#-002144	NA	NA	NA	NA	NA	NA
hsa-miR-141#-002145	NA	NA	NA	NA	NA	NA
hsa-miR-143#-002146	NA	NA	NA	NA	NA	NA
hsa-miR-144#-002148	NA	2.70061e-06	NA	0.0272845	0.00012001	NA
hsa-miR-144-002676	0.949407	0.000232138	0.15635	0.0568934	0.00499994	6.51044
hsa-miR-145#-002149	NA	NA	NA	NA	NA	NA
hsa-miR-146a#-002163	NA	NA	NA	NA	NA	NA
hsa-miR-148a#-002134	NA	NA	NA	NA	NA	NA
hsa-miR-148b#-002160	0.0847928	NA	NA	0.00472049	NA	1.90052
hsa-miR-149#-002164	NA	4.77159e-06	NA	NA	NA	321127
hsa-miR-151-3p-002254	NA	0.000113886	NA	0.0283459	NA	NA
hsa-miR-151-5P-002642	NA	NA	NA	NA	NA	NA
hsa-miR-154#-000478	NA	NA	NA	NA	NA	NA
hsa-miR-155#-002287	NA	NA	NA	NA	NA	NA
hsa-miR-15a#-002419	NA	NA	NA	NA	NA	NA
hsa-miR-15b#-002173	NA	NA	NA	NA	NA	NA
hsa-miR-16-1#-002420	NA	NA	NA	NA	NA	NA
hsa-miR-16-2#-002171	NA	NA	NA	NA	NA	85.7338
hsa-miR-17#-002421	NA	NA	NA	NA	NA	NA
hsa-miR-181a-2#-002317	NA	NA	NA	NA	NA	NA
hsa-miR-181c#-002333	NA	NA	NA	NA	NA	NA
hsa-miR-182#-000483	NA	NA	NA	NA	NA	207.128
hsa-miR-1825-002907	0.5486	NA	0.00342354	NA	NA	3.38785
hsa-miR-1826-002873	NA	NA	NA	NA	NA	NA
hsa-miR-183#-002270	NA	NA	NA	NA	NA	NA
hsa-miR-185#-002104	NA	NA	NA	NA	NA	NA
hsa-miR-186#-002105	NA	NA	NA	NA	NA	NA
hsa-miR-18a#-002423	NA	NA	NA	0.000941701	NA	NA
hsa-miR-18b#-002310	NA	NA	NA	NA	NA	NA
hsa-miR-190b-002263	NA	NA	0.0040154	0.000317412	NA	NA
hsa-miR-191#-002678	NA	NA	1.09175	NA	NA	4391.01
hsa-miR-192#-002272	75.2725	NA	NA	0.0989786	NA	NA
hsa-miR-193b#-002366	NA	NA	NA	NA	NA	NA
hsa-miR-194#-002379	NA	NA	NA	NA	NA	NA
hsa-miR-195#-002107	NA	NA	NA	NA	NA	NA
hsa-miR-196a#-002336	NA	NA	NA	NA	NA	NA
hsa-miR-19a#-002424	44.3098	NA	1.50667e+07	1.07713	NA	NA
hsa-miR-19b-1#-002425	786.12	NA	NA	8.5127	NA	NA
hsa-miR-200a#-001011	NA	0.00106784	NA	0.000557043	NA	NA
hsa-miR-200b#-002274	NA	NA	NA	NA	NA	NA
hsa-miR-200c#-002286	NA	NA	NA	NA	NA	NA
hsa-miR-202#-002362	NA	NA	NA	NA	NA	NA
hsa-miR-206-000510	NA	3.77287e-05	7.40608	0.00965286	NA	1.33238
hsa-miR-20a#-002437	NA	NA	NA	NA	NA	NA
hsa-miR-20b#-002311	NA	NA	NA	NA	NA	NA
hsa-miR-21#-002438	0.0147372	0.00580217	7.50705	NA	NA	NA
hsa-miR-213-000516	NA	NA	NA	NA	NA	NA
hsa-miR-214#-002293	NA	NA	NA	NA	NA	NA
hsa-miR-218-1#-002094	NA	NA	NA	NA	NA	NA
hsa-miR-218-2#-002294	NA	NA	NA	NA	NA	NA
hsa-miR-22#-002301	NA	NA	NA	NA	NA	NA
hsa-miR-221#-002096	NA	NA	NA	NA	NA	NA
hsa-miR-222#-002097	NA	7.80814e-05	NA	NA	NA	NA
hsa-miR-223#-002098	NA	0.00283075	NA	NA	NA	NA
hsa-miR-23a#-002439	NA	NA	NA	NA	NA	NA
hsa-miR-23b#-002126	NA	NA	NA	NA	NA	NA
hsa-miR-24-1#-002440	NA	NA	NA	NA	NA	NA
hsa-miR-24-2#-002441	NA	0.000196235	NA	NA	NA	NA
hsa-miR-25#-002442	NA	NA	NA	NA	NA	NA
hsa-miR-26a-1#-002443	NA	NA	NA	NA	0.00128218	NA
hsa-miR-26a-2#-002115	NA	NA	NA	NA	NA	NA
hsa-miR-26b#-002444	NA	0.000450922	NA	NA	NA	NA
hsa-miR-27a#-002445	NA	0.000402804	NA	NA	0.00191999	NA
hsa-miR-27b#-002174	NA	NA	NA	NA	NA	NA
hsa-miR-29a#-002447	NA	NA	NA	NA	NA	NA
hsa-miR-29b-1#-002165	NA	NA	NA	NA	NA	NA
hsa-miR-29b-2#-002166	NA	NA	NA	NA	NA	NA
hsa-miR-302a#-002381	NA	NA	NA	NA	NA	NA
hsa-miR-302b#-002119	NA	NA	NA	NA	NA	NA
hsa-miR-302c#-000534	NA	NA	NA	NA	NA	NA
hsa-miR-302d#-002120	NA	NA	NA	NA	NA	NA
hsa-miR-302d-000535	NA	NA	0.00978045	NA	NA	NA
hsa-miR-30a-3p-000416	2.87757	0.000220457	1.82795	0.132424	NA	NA
hsa-miR-30a-5p-000417	1.18889	0.00135209	0.317351	0.0546105	0.00537689	NA
hsa-miR-30b#-002129	NA	NA	NA	NA	NA	19284
hsa-miR-30c-1#-002108	NA	NA	NA	NA	NA	NA
hsa-miR-30c-2#-002110	NA	NA	NA	NA	NA	NA
hsa-miR-30d#-002305	NA	NA	NA	NA	NA	NA
hsa-miR-30d-000420	NA	0.000869017	1.43887	0.0653614	0.00137658	0.765985
hsa-miR-30e-3p-000422	3.0376	0.00548138	1.79155	0.0435541	0.000173033	NA
hsa-miR-31#-002113	NA	NA	NA	0.00977647	NA	NA
hsa-miR-32#-002111	NA	NA	NA	NA	NA	NA
hsa-miR-320B-002844	NA	NA	NA	NA	NA	NA
hsa-miR-335#-002185	10.1042	0.0263868	NA	0.0648558	0.00888362	NA
hsa-miR-337-3p-002157	NA	NA	NA	1463.46	NA	NA
hsa-miR-338-5P-002658	1214.86	0.00200892	19.6536	0.0545709	1.96964	1996.74
hsa-miR-33a#-002136	NA	NA	0.309974	NA	NA	NA
hsa-miR-33a-002135	0.595318	0.00140996	0.240466	0.0154581	0.00024601	16.7071
hsa-miR-340#-002259	NA	NA	NA	NA	NA	NA
hsa-miR-34a#-002316	NA	NA	NA	0.00647973	NA	NA
hsa-miR-34b-000427	NA	NA	NA	NA	NA	NA
hsa-miR-34b-002102	2.24822	1.96047e-05	125.342	0.000318089	NA	18018.3
hsa-miR-361-3p-002116	NA	NA	NA	NA	NA	NA
hsa-miR-363#-001283	NA	NA	NA	NA	NA	NA
hsa-miR-367#-002121	NA	NA	NA	NA	NA	NA
hsa-miR-374a#-002125	NA	NA	NA	NA	NA	NA
hsa-miR-374b#-002391	0.0613332	NA	NA	47.1376	NA	NA
hsa-miR-376a#-002127	432.38	5.8539e-06	NA	0.000465717	NA	NA
hsa-miR-377#-002128	NA	NA	56.7472	NA	NA	NA
hsa-miR-378-000567	0.0365349	NA	197.207	NA	NA	244.594
hsa-miR-378-002243	9.03629	0.00854878	223303	0.0757952	0.0015179	1.75419e+06
hsa-miR-380-5p-000570	NA	NA	NA	NA	NA	NA
hsa-miR-409-3p-002332	NA	0.000326291	NA	0.000561047	NA	NA
hsa-miR-411#-002238	NA	NA	NA	NA	NA	NA
hsa-miR-424#-002309	NA	0.00068127	NA	NA	NA	NA
hsa-miR-425#-002302	NA	NA	NA	0.012838	NA	NA
hsa-miR-431#-002312	NA	NA	NA	NA	NA	NA
hsa-miR-432#-001027	NA	NA	NA	NA	NA	NA
hsa-miR-432-001026	NA	NA	NA	NA	NA	NA
hsa-miR-452#-002330	NA	NA	NA	NA	NA	NA
hsa-miR-454#-001996	NA	NA	NA	NA	NA	NA
hsa-miR-483-3p-002339	NA	NA	NA	NA	NA	NA
hsa-miR-488-001106	NA	NA	NA	NA	NA	NA
hsa-miR-497#-002368	NA	NA	NA	NA	NA	NA
hsa-miR-497-001043	NA	NA	NA	NA	NA	NA
hsa-miR-500-001046	NA	NA	NA	NA	NA	NA
hsa-miR-505#-002087	NA	NA	NA	NA	0.0010107	NA
hsa-miR-513B-002757	NA	NA	NA	NA	NA	NA
hsa-miR-513C-002756	NA	NA	NA	NA	NA	2.94918e+06
hsa-miR-516-3p-001149	0.00245251	0.00977214	4.04484	0.00719753	0.000121119	13.0043
hsa-miR-517#-001113	NA	NA	NA	NA	NA	NA
hsa-miR-518c#-001158	NA	NA	NA	NA	NA	NA
hsa-miR-518e#-002371	NA	NA	NA	NA	NA	NA
hsa-miR-518f#-002387	NA	NA	NA	NA	NA	NA
hsa-miR-519b-3p-002384	NA	NA	NA	NA	NA	NA
hsa-miR-519e#-001166	NA	NA	NA	NA	NA	NA
hsa-miR-520c-3p-002400	0.965848	NA	NA	0.0117904	NA	NA
hsa-miR-520D-3P-002743	0.872315	9.70027e-05	17149.4	0.000439862	6.86119e-06	827656
hsa-miR-520h-001170	NA	NA	NA	NA	NA	NA
hsa-miR-524-001173	NA	NA	NA	NA	NA	NA
hsa-miR-541#-002200	NA	NA	NA	NA	NA	1.43756
hsa-miR-543-002376	NA	NA	NA	NA	NA	NA
hsa-miR-545#-002266	NA	NA	NA	NA	NA	NA
hsa-miR-548E-002881	NA	NA	NA	NA	NA	NA
hsa-miR-548G-002879	NA	NA	NA	NA	NA	NA
hsa-miR-548H-002816	NA	NA	NA	NA	NA	NA
hsa-miR-548I-002909	NA	NA	NA	NA	NA	NA
hsa-miR-548J-002783	NA	NA	NA	NA	NA	14.3501
hsa-miR-548K-002819	NA	NA	NA	NA	NA	NA
hsa-miR-548L-002904	NA	NA	1.73553	NA	NA	68.6889
hsa-miR-548M-002775	NA	NA	NA	NA	NA	NA
hsa-miR-548N-002888	NA	NA	NA	NA	NA	NA
hsa-miR-548P-002798	NA	NA	NA	NA	NA	NA
hsa-miR-549-001511	NA	1.53515e-05	0.022252	NA	NA	NA
hsa-miR-550-001544	0.970999	0.00114456	1.50723	0.0203282	0.00728879	25.0124
hsa-miR-550-002410	NA	0.000244454	0.00136672	0.0016272	0.000119701	2.42581
hsa-miR-551a-001519	NA	NA	NA	NA	NA	173.638
hsa-miR-551b#-002346	NA	1.02007e-05	16.7814	NA	NA	2374.55
hsa-miR-552-001520	NA	NA	NA	NA	NA	NA
hsa-miR-553-001521	NA	NA	NA	NA	NA	NA
hsa-miR-554-001522	NA	NA	NA	NA	NA	NA
hsa-miR-555-001523	NA	NA	NA	NA	NA	NA
hsa-miR-557-001525	NA	NA	NA	NA	NA	NA
hsa-miR-558-001526	NA	NA	NA	NA	NA	NA
hsa-miR-559-001527	0.0312383	NA	NA	NA	0.990507	NA
hsa-miR-562-001529	NA	NA	NA	NA	NA	NA
hsa-miR-563-001530	NA	NA	NA	NA	NA	NA
hsa-miR-564-001531	NA	NA	NA	0.0106782	NA	NA
hsa-miR-566-001533	NA	0.00101794	NA	0.00178088	NA	NA
hsa-miR-567-001534	NA	NA	NA	NA	NA	NA
hsa-miR-569-001536	NA	NA	NA	NA	NA	NA
hsa-miR-571-001613	0.979905	4.8842e-05	0.495349	0.0115278	0.00167598	77.3207
hsa-miR-572-001614	NA	0.000781476	NA	0.0132318	NA	NA
hsa-miR-573-001615	NA	NA	NA	NA	NA	NA
hsa-miR-575-001617	NA	5.84124e-05	0.0763501	NA	0.00243644	NA
hsa-miR-577-002675	NA	NA	NA	NA	NA	NA
hsa-miR-578-001619	NA	NA	NA	NA	NA	NA
hsa-miR-580-001621	NA	NA	NA	NA	NA	NA
hsa-miR-581-001622	NA	NA	NA	0.773287	NA	NA
hsa-miR-583-001623	NA	NA	NA	NA	NA	NA
hsa-miR-584-001624	0.0550242	3.82333e-06	1.60134	NA	NA	4.0549
hsa-miR-585-001625	NA	NA	12.4086	NA	NA	7228.1
hsa-miR-586-001539	0.258134	5.09738e-05	0.0228599	0.000837514	NA	NA
hsa-miR-587-001540	841395	NA	0.235641	NA	NA	NA
hsa-miR-588-001542	NA	NA	NA	NA	NA	NA
hsa-miR-589-001543	NA	NA	NA	NA	NA	NA
hsa-miR-590-3P-002677	NA	7.70351e-05	NA	0.000494203	6.27624e-06	NA
hsa-miR-591-001545	NA	NA	NA	NA	NA	NA
hsa-miR-592-001546	NA	NA	NA	NA	NA	NA
hsa-miR-593-001547	NA	NA	NA	NA	NA	NA
hsa-miR-593-002411	NA	NA	NA	NA	NA	NA
hsa-miR-595-001987	NA	NA	NA	NA	NA	NA
hsa-miR-596-001550	28.1716	0.0468399	7.3365	0.39701	0.286838	119.908
hsa-miR-599-001554	NA	NA	NA	NA	NA	NA
hsa-miR-600-001556	NA	NA	NA	NA	NA	NA
hsa-miR-601-001558	NA	0.000189199	0.00196935	NA	0.000539733	NA
hsa-miR-603-001566	NA	NA	NA	NA	NA	NA
hsa-miR-604-001567	NA	6.82924e-05	0.764559	0.0032045	NA	NA
hsa-miR-605-001568	NA	NA	NA	NA	0.000384478	NA
hsa-miR-606-001569	NA	NA	NA	NA	NA	NA
hsa-miR-607-001570	NA	NA	NA	NA	NA	NA
hsa-miR-608-001571	NA	NA	NA	NA	NA	NA
hsa-miR-609-001573	NA	NA	NA	NA	NA	NA
hsa-miR-613-001586	NA	NA	NA	NA	NA	NA
hsa-miR-614-001587	NA	NA	NA	NA	NA	NA
hsa-miR-616-001589	NA	NA	NA	NA	NA	NA
hsa-miR-617-001591	NA	NA	NA	NA	NA	NA
hsa-miR-620-002672	NA	NA	NA	NA	NA	NA
hsa-miR-621-001598	NA	NA	NA	NA	NA	NA
hsa-miR-622-001553	NA	NA	NA	NA	NA	NA
hsa-miR-623-001555	0.0088394	3.55678e-05	0.00517267	0.000465595	1.59836e-05	3.96226
hsa-miR-624-001557	NA	NA	NA	NA	NA	NA
hsa-miR-625#-002432	1.60899	0.000165304	2.26491	0.00163094	5.25297e-05	288.207
hsa-miR-626-001559	NA	NA	NA	NA	NA	NA
hsa-miR-628-3p-002434	2.83619	NA	NA	0.0487224	NA	NA
hsa-miR-629-001562	NA	0.000692714	NA	NA	NA	NA
hsa-miR-630-001563	NA	NA	4.16443	0.000180707	0.000101536	75.2417
hsa-miR-631-001564	NA	NA	NA	NA	NA	NA
hsa-miR-633-001574	NA	NA	NA	NA	NA	NA
hsa-miR-634-001576	NA	NA	NA	NA	NA	NA
hsa-miR-635-001578	NA	NA	NA	NA	NA	NA
hsa-miR-637-001581	NA	NA	NA	0.000347567	NA	NA
hsa-miR-638-001582	6.66889	0.01105	8.16676	0.0615972	0.00500964	247.779
hsa-miR-639-001583	1.51064	0.000395528	1.04205	0.0770652	0.0287306	225.727
hsa-miR-640-001584	NA	NA	NA	NA	NA	NA
hsa-miR-641-001585	NA	NA	NA	NA	NA	NA
hsa-miR-643-001594	NA	3.35465e-06	NA	NA	0.00285091	NA
hsa-miR-644-001596	NA	NA	NA	NA	NA	NA
hsa-miR-645-001597	NA	NA	NA	NA	NA	NA
hsa-miR-646-001599	NA	NA	NA	NA	6.72578e-05	NA
hsa-miR-647-001600	NA	NA	NA	NA	NA	NA
hsa-miR-648-001601	NA	NA	NA	NA	NA	NA
hsa-miR-649-001602	NA	0.00064721	NA	NA	NA	NA
hsa-miR-650-001603	NA	0.00367158	NA	0.0365329	0.00015716	NA
hsa-miR-656-001510	10.8645	0.00440316	0.18463	0.111865	NA	NA
hsa-miR-657-001512	NA	NA	NA	1.4554	0.00103208	NA
hsa-miR-658-001513	NA	NA	NA	NA	NA	NA
hsa-miR-659-001514	NA	NA	NA	NA	NA	NA
hsa-miR-661-001606	0.560257	0.00137793	NA	0.136471	NA	NA
hsa-miR-662-001607	NA	8.51806e-05	NA	NA	NA	NA
hsa-miR-663B-002857	NA	NA	NA	0.0130255	0.0146868	NA
hsa-miR-664-002897	NA	0.000305674	NA	0.00126371	0.0037475	NA
hsa-miR-665-002681	NA	NA	NA	NA	8.81768e-05	NA
hsa-miR-668-001992	NA	NA	NA	NA	NA	NA
hsa-miR-675-002005	NA	NA	NA	NA	NA	NA
hsa-miR-708#-002342	NA	NA	NA	NA	NA	NA
hsa-miR-7-2#-002314	NA	NA	NA	NA	NA	NA
hsa-miR-720-002895	42.0755	0.538902	8.16033	1.169	0.163005	102.308
hsa-miR-744#-002325	NA	NA	NA	NA	NA	NA
hsa-miR-765-002643	NA	NA	NA	NA	NA	NA
hsa-miR-766-001986	NA	0.00146727	NA	NA	NA	NA
hsa-miR-767-3p-001995	NA	NA	NA	NA	NA	NA
hsa-miR-767-5p-001993	NA	NA	NA	NA	NA	NA
hsa-miR-769-3p-002003	NA	NA	NA	NA	NA	NA
hsa-miR-769-5p-001998	NA	NA	NA	NA	0.00167953	NA
hsa-miR-770-5p-002002	NA	NA	NA	NA	NA	NA
hsa-miR-802-002004	NA	NA	NA	NA	NA	NA
hsa-miR-875-5p-002203	0.406985	4.62959e-05	32475.1	0.0239463	NA	393046
hsa-miR-888#-002213	NA	NA	NA	NA	NA	NA
hsa-miR-892b-002214	NA	NA	NA	NA	NA	NA
hsa-miR-9#-002231	NA	0.000150941	NA	NA	NA	NA
hsa-miR-920-002150	NA	NA	NA	NA	NA	NA
hsa-miR-921-002151	NA	NA	NA	NA	NA	NA
hsa-miR-922-002152	NA	NA	NA	NA	NA	NA
hsa-miR-924-002154	NA	0.000707731	NA	NA	NA	NA
hsa-miR-92a-1#-002137	NA	NA	NA	NA	NA	NA
hsa-miR-92a-2#-002138	NA	NA	NA	0.0198067	NA	NA
hsa-miR-92b#-002343	NA	NA	NA	NA	NA	46.1656
hsa-miR-93#-002139	NA	0.00308128	NA	0.027387	0.00289245	NA
hsa-miR-933-002176	NA	NA	NA	NA	NA	0.0671231
hsa-miR-934-002177	NA	NA	NA	NA	NA	NA
hsa-miR-935-002178	NA	NA	NA	NA	NA	NA
hsa-miR-936-002179	NA	NA	NA	NA	NA	NA
hsa-miR-937-002180	NA	NA	NA	NA	NA	NA
hsa-miR-938-002181	NA	NA	NA	NA	NA	NA
hsa-miR-939-002182	0.879225	0.11628	13.6463	0.106583	0.0467624	12.6384
hsa-miR-941-002183	NA	NA	NA	NA	NA	NA
hsa-miR-942-002187	NA	NA	NA	0.000887624	NA	NA
hsa-miR-943-002188	NA	NA	NA	NA	NA	NA
hsa-miR-944-002189	NA	NA	NA	NA	NA	NA
hsa-miR-96#-002140	NA	NA	NA	NA	NA	NA
hsa-miR-99a#-002141	NA	NA	NA	NA	NA	NA
hsa-miR-99b#-002196	0.0426778	2.89853e-06	0.0383849	0.0649121	NA	4.64224
mmu-let-7d#-001178	NA	NA	NA	NA	NA	NA
rno-miR-29c#-001818	NA	NA	NA	0.000183373	NA	NA
rno-miR-7#-001338	NA	0.000102348	NA	0.000848369	NA	NA
